# Supplementary material for: Selection of high nitrogen fixation chickpea genotypes under drought stress conditions using multi-environment analysis
Source: Front Plant Sci. 2025 Apr 7;16:1490080. doi: 10.3389/fpls.2025.1490080 (PMC12009914; doi:10.3389/fpls.2025.1490080)
Supplement: Supplementary Table 1 — Drought tolerance score, grain yield and nodule characteristics of the moderate drought tolerant and tolerant cluster group members of chickpea germplasm. DTS, drought tolerance; GY, grain yield (g/plant); NB, nodule biomass (m³); NDW, nodule dry weight (g/plant); NFW, nodule fresh weight (g/plant). [file Table1.xlsx]

## Sheet: data
	Supplementary table 1 : Drought tolerance score, grain yield and nodule characteristics of the moderate drought tolerant and tolerant cluster group members of chickpea germplasm. DTS, drought tolerance; GY, grain yield (g/plant); NB, nodule biomass (m³); NDW, nodule dry weight (g/plant); NFW, nodule fresh weight (g/plant).
Genotype	DTS	GY	NB	NDW	NFW	Class
IG114795	4.19	12.18	5.13	0.6	4.56	DRhT
IG132032	4.35	11.65	4.11	0.69	4.15	DRhT
IG70270	4.47	14.05	4.98	1.05	5.27	DRhT
IG70272	4.49	13.56	5.11	0.53	5.44	DRhT
IG70399	3.81	21.91	3.57	0.54	3.92	DRhT
IG70401	3.61	13.2	2.69	0.48	2.92	DRhT
IG71832	3.95	14.39	5.96	1.04	6.33	DRhT
IG73394	4.29	12.96	5.11	0.71	5.43	DRhT
IG8256	4.2	17.36	3.33	0.55	3.16	DRhT
Genesis090	3.98	12.7	3.65	0.62	3.71	DRhT
IG115380	7.44	5.13	0.76	0.12	0.69	DRS
IG70309	7.15	4.33	0.51	0.13	0.62	DRS
IG115390	7.26	6.69	0.93	0.2	0.95	DRS
IG117708	6.73	5.69	1.07	0.19	1.14	DRS
IG131983	5.65	6.64	0.73	0.14	0.67	DRS
IG134564	6.49	6.14	0.9	0.23	0.99	DRS
IG6041	5.95	6.45	0.94	0.16	0.94	DRS
IG70275	5.82	6.67	0.97	0.17	0.96	DRS
IG70280	6.16	6.69	0.96	0.15	0.91	DRS
IG70291	6.52	4.82	0.88	0.17	0.96	DRS
IG70299	6.05	4.65	0.5	0.09	0.56	DRS
IG70308	6.42	5.55	1.02	0.17	0.95	DRS
IG70374	6.37	5.53	1.36	0.17	1.35	DRS
IG70760	6.38	6.5	1.03	0.09	0.87	DRS
IG70761	6.48	4.85	1.24	0.22	1.24	DRS
IG70768	6.68	3.31	0.63	0.09	0.54	DRS
IG70788	6.26	5.42	1.06	0.23	1.05	DRS
IG74979	6.95	4.53	1.33	0.24	1.33	DRS
IG8985	5.96	5.44	0.52	0.1	0.61	DRS
IG117696	5.5	10.43	1.75	0.3	1.81	DRmT
IG117697	5.1	7.58	1.58	0.24	1.54	DRmT
IG117699	5.6	7.65	1.15	0.14	1.62	DRmT
IG117700	5.5	8.34	1.42	0.29	1.55	DRmT
IG117714	5.9	9.94	0.6	0.17	0.71	DRmT
IG117718	5.5	7.45	1.51	0.29	1.51	DRmT
IG125018	4.4	10.3	0.88	0.15	0.86	DRmT
IG125021	4.9	8.13	1.66	0.26	1.73	DRmT
IG125028	4.8	9.3	1.21	0.24	1.3	DRmT
IG128430	4.5	13.51	0.74	0.14	0.75	DRmT
IG128434	4.6	10.2	1.38	0.29	1.36	DRmT
IG128506	4.8	10.11	1.22	0.28	1.17	DRmT
IG131985	4.6	7.52	1.38	0.23	1.4	DRmT
IG6050	5.3	6.73	1.31	0.22	1.44	DRmT
IG6057	5.7	9.65	1.62	0.36	1.74	DRmT
IG6111	5.3	8.98	1.28	0.24	1.45	DRmT
IG6446	4.6	9.19	1.28	0.22	1.37	DRmT
IG6468	5.2	13.66	1.77	0.32	1.9	DRmT
IG69605	5	8.51	1.75	0.24	1.64	DRmT
IG69620	5.7	6.95	1.68	0.33	1.76	DRmT
IG70277	5.7	7.54	1.5	0.23	1.47	DRmT
IG70286	5.4	10.29	1.8	0.32	2.09	DRmT
IG70294	5.7	10.99	1.57	0.26	1.57	DRmT
IG70297	5.9	5.24	1.56	0.24	1.57	DRmT
IG70305	5.4	5.92	1.52	0.32	1.62	DRmT
IG70311	5.2	9.68	1.21	0.23	1.41	DRmT
IG70312	4.7	9.18	1.23	0.22	1.41	DRmT
IG70328	5.4	7.82	1	0.14	1.07	DRmT
IG70330	5.5	7.16	1.39	0.23	1.46	DRmT
IG70334	5.7	6.49	2.18	0.18	1.6	DRmT
IG70345	6	7.91	1.75	0.26	1.65	DRmT
IG70346	5.6	5.56	1.47	0.18	1.36	DRmT
IG70347	5.8	6.35	1.4	0.32	1.5	DRmT
IG70348	5.2	6.65	1.39	0.28	1.38	DRmT
IG70349	5.5	8.81	1.47	0.2	1.48	DRmT
IG70351	5.4	6.92	1.45	0.24	1.55	DRmT
IG70357	6.1	8.95	1.65	0.31	1.78	DRmT
IG70361	4.5	13.85	1.31	0.22	1.38	DRmT
IG70363	5.6	8.78	1.33	0.22	1.39	DRmT
IG70369	5.8	6.53	1.41	0.19	1.47	DRmT
IG70370	5.6	7.63	1.95	0.32	1.86	DRmT
IG70375	5.5	6.08	1.08	0.18	1.22	DRmT
IG70377	4.4	8.7	1.51	0.28	1.51	DRmT
IG70381	5.3	7.09	0.82	0.16	0.82	DRmT
IG70383	5.5	6.44	1.42	0.3	1.64	DRmT
IG70388	5.2	8.26	1.19	0.21	1.12	DRmT
IG70389	4.2	10.49	1.5	0.27	1.54	DRmT
IG70390	5.9	6.42	1.28	0.2	1.24	DRmT
IG70402	4.9	10.89	1.65	0.21	1.62	DRmT
IG70408	4.8	9.16	1.56	0.24	1.59	DRmT
IG70409	4.7	8	1.47	0.25	1.55	DRmT
IG70410	5.4	10.57	1.2	0.25	1.22	DRmT
IG70413	5	9.57	1.16	0.18	1.23	DRmT
IG70416	4.7	7.78	1.6	0.24	1.63	DRmT
IG70419	4.8	6.88	1.21	0.14	1.08	DRmT
IG70421	4.4	9.68	0.92	0.14	0.78	DRmT
IG70762	5.7	7.21	1.52	0.28	2.16	DRmT
IG70773	4.3	8.73	1.38	0.22	1.48	DRmT
IG70774	5.7	7.66	1.53	0.29	1.52	DRmT
IG70775	5.1	4.75	0.75	0.16	0.69	DRmT
IG70778	4.9	8.57	1.22	0.2	1.14	DRmT
IG70780	5.3	9.72	1.76	0.28	1.52	DRmT
IG70783	4.8	10.5	1.18	0.21	1.27	DRmT
IG70784	5.7	8.97	1.57	0.31	1.73	DRmT
IG70787	4.9	8.12	0.81	0.15	1	DRmT
IG70789	5.3	7	1.05	0.17	1.01	DRmT
IG70822	6.3	9.3	0.78	0.17	0.79	DRmT
IG73369	5.7	8.4	1.4	0.22	1.46	DRmT
IG73381	6.2	9.28	1.48	0.27	1.8	DRmT
IG73382	5.3	8.61	0.98	0.15	0.95	DRmT
IG73386	5.8	8.61	1.23	0.2	1.21	DRmT
IG73390	5.3	11.8	1.89	0.34	1.82	DRmT
IG74021	5.6	9.76	1.29	0.24	1.33	DRmT
IG74994	5.8	6.99	1.25	0.21	1.28	DRmT
IG74995	4.7	8.61	1.25	0.25	1.35	DRmT
IG75029	4.4	8.58	1.18	0.18	1.09	DRmT
IG75360	5.6	8.47	1.09	0.19	1.1	DRmT
IG7714	6.1	6.82	1.23	0.25	1.26	DRmT
IG7717	4.9	5.92	1.15	0.21	1.22	DRmT
IG7758	5.2	10.01	1.41	0.29	1.47	DRmT
IG8447	5.4	7.3	0.88	0.16	1.02	DRmT
IG8914	5.5	6.62	1.03	0.18	1.07	DRmT
IG9088	5.2	12.63	1.69	0.35	1.8	DRmT
IG9425	4.8	8.81	1.48	0.26	1.54	DRmT
IG9430	5.8	10.74	1.57	0.28	1.68	DRmT
IG9431	5.8	6.96	1.22	0.25	1.42	DRmT
IG9435	5.3	12.59	1.78	0.31	1.91	DRmT
IG9436	5.3	8.81	1.55	0.29	1.63	DRmT
IG9437	4.8	15.23	1.7	0.26	1.59	DRmT
IG9439	4.4	7.63	1.14	0.18	1.15	DRmT
IG9440	5.5	7	1.33	0.25	1.35	DRmT
IG9441	6.5	6.98	1.46	0.21	1.41	DRmT
IG9442	5.7	8.28	0.99	0.21	1.07	DRmT
IG9584	6.1	8.31	1.19	0.17	1.35	DRmT
IG9627	5	9.91	1.43	0.21	1.54	DRmT
IG9629	4.6	8.39	1.5	0.26	1.56	DRmT
IG9630	5.1	13.43	1.47	0.25	1.43	DRmT
Howzat	5.4	9.08	0.48	0.15	0.43	DRmT
Pbahattrick	5.3	11.34	0.75	0.14	0.82	DRmT
Pbapistol	5.5	10.22	1	0.14	1	DRmT
Pbabaumary	5.3	10.04	0.81	0.14	0.93	DRmT
IG117698	4.3	10.54	2.32	0.33	2.51	DRT
IG117703	5.7	9.25	2.61	0.37	2.7	DRT
IG117728	5.4	7.45	2.11	0.28	2.22	DRT
IG128465	5.5	9.72	2.4	0.45	2.58	DRT
IG134532	6.3	10.74	2.69	0.43	2.74	DRT
IG6035	5.5	6	1.95	0.43	2.03	DRT
IG6058	4.7	10.46	2.21	0.43	2.45	DRT
IG6109	6.2	5.3	3.46	0.41	2.35	DRT
IG6113	5	9.15	2.08	0.34	2.17	DRT
IG70246	6.4	7.61	2.56	0.42	2.81	DRT
IG70248	5.3	6.62	2.11	0.34	2.19	DRT
IG70249	5.5	10.13	3.1	0.54	3.38	DRT
IG70252	5.8	9.82	2.76	0.42	2.88	DRT
IG70253	4.8	9.56	1.66	0.33	1.87	DRT
IG70255	5.3	10.71	2.17	0.4	2.38	DRT
IG70262	5.6	9.84	2.1	0.34	2.15	DRT
IG70265	5	9.5	2.19	0.4	2.52	DRT
IG70269	5.6	6.5	1.97	0.37	2.24	DRT
IG70273	5.2	7.17	2.03	0.34	2.13	DRT
IG70278	5.7	6.55	2.08	0.34	2.06	DRT
IG70285	5.7	8.35	2.42	0.28	2.48	DRT
IG70290	4.7	8.4	2.24	0.42	2.46	DRT
IG70293	5.3	7.75	1.83	0.29	1.85	DRT
IG70304	5.3	9.38	2.19	0.37	2.37	DRT
IG70313	5.4	8.02	2.69	0.42	2.77	DRT
IG70316	5.6	7.4	2.47	0.37	2.46	DRT
IG70332	5.1	12	2.64	0.43	2.51	DRT
IG70335	5.8	5.34	2.37	0.33	2.38	DRT
IG70336	5.3	7.41	3.66	0.4	2.51	DRT
IG70338	5.2	8.64	2.83	0.44	2.94	DRT
IG70340	5.4	6.17	2.05	0.4	2.16	DRT
IG70342	5.7	6.57	3.34	0.46	3.48	DRT
IG70350	6	6.16	2.45	0.36	2.74	DRT
IG70352	5.7	8.82	2.5	0.43	2.67	DRT
IG70355	6.3	9.25	2.49	0.31	2.42	DRT
IG70359	4.5	12.09	1.9	0.29	1.79	DRT
IG70371	4.5	8.23	1.63	0.34	1.77	DRT
IG70379	4.3	9.35	1.85	0.37	1.98	DRT
IG70384	5	10.11	2.19	0.31	2.23	DRT
IG70393	5.7	8.7	2.79	0.52	2.9	DRT
IG70394	5	7.82	1.78	0.35	1.88	DRT
IG70398	4.4	8.43	1.87	0.37	2.05	DRT
IG70427	4.5	8.82	1.74	0.31	1.79	DRT
IG70428	5.3	8.05	1.65	0.32	1.7	DRT
IG70429	4.9	10.31	2.52	0.44	2.59	DRT
IG70430	5.5	9.05	2.41	0.43	2.39	DRT
IG70432	5.2	9.49	2.15	0.43	2.31	DRT
IG70434	5.5	9.36	2.31	0.45	2.4	DRT
IG70556	6.1	5.46	1.89	0.33	2.04	DRT
IG70755	4.5	7.59	2.06	0.33	2.22	DRT
IG70763	5.5	8.34	2.11	0.34	2.14	DRT
IG70764	5.6	5.93	1.86	0.31	1.89	DRT
IG70766	5.7	7.62	2.64	0.41	2.77	DRT
IG70767	4.9	11.24	3.05	0.46	2.81	DRT
IG70770	6	9.32	2.01	0.37	2.11	DRT
IG70772	4.9	7.74	2.08	0.3	2.04	DRT
IG70776	4.4	8.49	2.43	0.38	2.58	DRT
IG70777	6	8.52	1.63	0.53	1.78	DRT
IG70779	4.7	10.44	1.86	0.32	1.85	DRT
IG70781	5.3	7.59	1.69	0.37	1.76	DRT
IG70782	5.5	6.64	1.78	0.37	1.9	DRT
IG70785	5.7	10.03	2.22	0.41	2.29	DRT
IG73388	5.1	6.14	1.65	0.47	1.68	DRT
IG74929	4.9	8.29	2.39	0.41	2.65	DRT
IG74940	5.1	8.76	2.08	0.35	2.09	DRT
IG75406	5	9.89	1.86	0.34	2	DRT
IG7722	4.7	10.7	1.92	0.27	1.97	DRT
IG9239	4.7	9.93	1.98	0.38	2.2	DRT
IG9244	4.8	7.18	2.43	0.48	2.6	DRT
IG9413	5.6	10.46	2.9	0.49	3.03	DRT
IG9433	5.4	7.98	1.93	0.36	2.11	DRT
IG9434	5.2	7.48	2.46	0.41	2.56	DRT
IG9438	5	8.92	1.74	0.3	1.83	DRT
IG9586	4.8	7.98	2.11	0.33	2.2	DRT
